# Supplementary material for: Antibacterial Activity of a Natural Clay Mineral against Burkholderia cepacia Complex and Other Bacterial Pathogens Isolated from People with Cystic Fibrosis
Source: Microorganisms. 2023 Jan 6;11(1):150. doi: 10.3390/microorganisms11010150 (PMC9862493; doi:10.3390/microorganisms11010150)
Supplement: Supplementary file 1 [file microorganisms-11-00150-s001.zip]

Archive with 1 entries (1 files):
- microorganisms-2015576-supplementary.pdf
